# Supplementary material for: Indole-3-Acetamido-Polyamines as Antimicrobial Agents and Antibiotic Adjuvants
Source: Biomolecules. 2023 Aug 7;13(8):1226. doi: 10.3390/biom13081226 (PMC10452110; doi:10.3390/biom13081226)
Supplement: Supplementary file 1 [file biomolecules-13-01226-s001.zip]

Archive with 1 entries (1 files):
- biomolecules-2505375-supplementary.pdf
